# Supplementary material for: Comprehensive Analysis of the Prognostic Significance of Hsa-miR-100-5p and Its Related Gene Signature in Stomach Adenocarcinoma
Source: Front Cell Dev Biol. 2021 Sep 17;9:736274. doi: 10.3389/fcell.2021.736274 (PMC8484799; doi:10.3389/fcell.2021.736274)
Supplement: Supplementary file 1 [file Table_1.XLSX]

## Sheet: Sheet1
Characteristics		Cohorts
		STAD_OS	GSE84437_OS	GSE15460_OS	STAD_DFS	GSE26253_DFS
No. of patients		348	431	248	269	432
Age	≤60	116	194	182	102	-
	＞60	229	237	66	164	-
Gender	Female	124	137	87	94	-
	Male	224	294	161	175	-
Grade	G1	7	-	-	5	-
	G2	127	-	-	102	-
	G3	205	-	-	157	-
	GX	9	-	-	5	-
Stage	Ⅰ	46	-	42	40	68
	Ⅱ	108	-	40	93	167
	Ⅲ	145	-	91	106	130
	Ⅳ	34	-	73	23	67
T	T1	17	11	-	40	-
	T2	73	38	-	93	-
	T3	161	92	-	106	-
	T4	93	290	-	23	-
	TX	4	0	-	0	-
N	N0	102	80	-	90	-
	N1	94	187	-	68	-
	N2	72	132	-	57	-
	N3	69	32	-	48	-
	NX	9	0	-	4	-
M	M0	310	-	-	245	-
	M1	23	-	-	14	-
	MX	15	-	-	10	-
OS_status	Alive	205	224	126	-	-
	Dead	143	207	122	-	-
DFS_status	Non-recurrence	-	-	-	205	255
	Recurrence	-	-	-	64	177
