# Supplementary material for: Comprehensive Analysis of the Prognostic Significance of Hsa-miR-100-5p and Its Related Gene Signature in Stomach Adenocarcinoma
Source: Front Cell Dev Biol. 2021 Sep 17;9:736274. doi: 10.3389/fcell.2021.736274 (PMC8484799; doi:10.3389/fcell.2021.736274)
Supplement: Supplementary file 2 [file Table_2.XLSX]

## Sheet: Sheet1
Characteristics		Training cohort No. (%)	Validation cohort No. (%)	P-value
No. of patients		244(70.11)	104(29.89)
Age	≤60	79(22.70)	37(10.63)	0.6418
	＞60	163(46.84)	66(18.97)
Gender	Female	94(27.01)	30(8.62)	0.1088
	Male	150(43.10)	74(21.26)
Grade1	G1	6(1.72)	1(0.29)	0.6466
	G2	90(25.86)	37(10.63)
	G3	143(41.09)	62(17.82)
	GX	5(1.44)	4(1.15)
Stage	Ⅰ	29(8.33)	17(4.89)	0.1021
	Ⅱ	71(20.40)	37(10.63)
	Ⅲ	105(30.17)	40(11.49)
	Ⅳ	29(8.33)	5(1.44)
T1	T1	11(3.16)	6(1.72)	0.5096
	T2	50(14.37)	23(6.61)
	T3	109(31.32)	52(14.94)
	T4	70(20.11)	23(6.61)
	TX	4(1.15)	0(0.00)
N1	N0	64(18.39)	38(10.92)	0.3303
	N1	66(18.97)	28(8.05)
	N2	53(15.23)	19(5.46)
	N3	53(15.23)	16(4.60)
	NX	7(2.01)	2(0.57)
M1	M0	213(61.21)	97(27.87)	0.0568
	M1	21(6.03)	2(0.57)
	MX	10(2.87)	5(1.44)
Status	Alive	143(41.09)	62(17.82)	0.9553
	Dead	101(29.02)	42(12.07)
1Fisher's exact test.
