# Supplementary material for: Comprehensive Analysis of the Prognostic Significance of Hsa-miR-100-5p and Its Related Gene Signature in Stomach Adenocarcinoma
Source: Front Cell Dev Biol. 2021 Sep 17;9:736274. doi: 10.3389/fcell.2021.736274 (PMC8484799; doi:10.3389/fcell.2021.736274)
Supplement: Supplementary file 3 [file Table_3.XLSX]

## Sheet: Sheet1
Primer name	Gene ID	Primer sequence (5' -- 3')
U6	NR_004394.1	Reverse transcription: AACGCTTCACGAATTTGCGT
		Forward: CTCGCTTCGGCAGCACAT
		Reverse: AACGCTTCACGAATTTGCGT
miR-100-5p	MIMAT0000098	Reverse transcription: CTCAACTGGTGTCGTGGAGTCGGCAATTCAGTTGACACAAGTT
		Forward: GGCAACCCGTAGATCCGA
		Reverse: CTCAACTGGTGTCGTGGAGTC
