# Supplementary material for: Comprehensive Analysis of the Prognostic Significance of Hsa-miR-100-5p and Its Related Gene Signature in Stomach Adenocarcinoma
Source: Front Cell Dev Biol. 2021 Sep 17;9:736274. doi: 10.3389/fcell.2021.736274 (PMC8484799; doi:10.3389/fcell.2021.736274)
Supplement: Supplementary file 4 [file Table_4.XLSX]

## Sheet: 02_uni_cox_result
	Univariate Cox		Multivariate Cox
variable	p-value	Hazard_ratio	p-value	Hazard_ratio
Age	0.017	1.02(1-1.03)	0.000453	1.03(1.01-1.05)
Gender	0.649	1.08(0.78-1.49)	0.62	1.09(0.77-1.54)
Grade	0.102	1.29(0.95-1.75)	0.262	1.22(0.86-1.71)
Stage	<0.001	1.62(1.33-1.97)	0.148	1.31(0.91-1.88)
T	0.002	1.36(1.12-1.66)	0.342	1.14(0.87-1.49)
N	<0.001	1.35(1.17-1.55)	0.195	1.14(0.93-1.39)
M	<0.001	1.56(1.21-2)	0.0985	1.31(0.95-1.82)
hsa-miR-100-5p	0.007	1.12(1.03-1.22)	0.0346	1.11(1.01-1.21)
